# Supplementary material for: Structural basis for ligand recognition and signaling of the lysophosphatidylserine receptors GPR34 and GPR174
Source: PLoS Biol. 2023 Dec 4;21(12):e3002387. doi: 10.1371/journal.pbio.3002387 (PMC10721165; doi:10.1371/journal.pbio.3002387)
Supplement: S1 Data — (XLSX) [file pbio.3002387.s008.xlsx]

## Sheet: Fig 2B
Fig 2B. Normalized ΔBRET of GPR34 mutants in response to 10 μM LysoPS relative to wild-type GPR34 in Gi-dissociation assays.
ΔBRET (+ 10 μM LysoPS)
	WT	T132A	Y135A	Y139A	L181A	A182V	M189A	F205A	R208A	F219A	N220A	L223A	M226A	R286A	Y289A	N309A	E310A	L313A
18:1 LysoPS	-0.0222889	-0.0319667	-0.000889913	0.00778539	-0.0413538	-0.0106181	-0.0286876	-0.00658713	-0.0331912	-0.0385232	-0.0355628	-0.0395783	-0.0358761	0.00469795	0.0129046	0.00370254	-0.00357768	-0.0198981
	-0.0307769	-0.0417927	-0.000180913	-0.00578061	-0.0245188	-0.0142701	-0.0122816	-0.00485413	-0.0408152	-0.0278742	-0.0496668	-0.0137843	-0.0316101	0.000788949	0.00491761	-0.00191846	0.000110324	-0.00900213
	-0.0317829	-0.0356327	0.000262087	-0.0112656	-0.0365208	0.00550887	-0.0287066	-0.00312513	-0.0388132	-0.0290892	-0.0323718	-0.0225343	-0.0213941	-0.00365905	0.000564609	-0.0151755	-0.0165247	-0.0230301
	-0.0275589
	-0.0228909
18:0 LysoPS	-0.0504761	-0.0665586	0.00291133	-0.0128438	-0.0439796	-0.0147031	-0.0403619	-0.00991746	-0.0607209	-0.0498774	-0.0476428	-0.0410959	-0.072023	-0.00339659	-0.0026909	-0.0202965	-0.0131945	-0.0581603
	-0.0566741	-0.0376526	-0.00967367	-0.0217698	-0.0650406	-0.00737608	-0.0307679	0.00748154	-0.0389369	-0.0537144	-0.0427358	-0.0356819	-0.025953	-0.0177166	-0.000942896	-0.0341595	-0.0127365	-0.0235583
	-0.0386931	-0.0494396	-0.0285557	-0.0164248	-0.0387516	-0.0331311	-0.0297269	-0.0151215	-0.0668399	-0.0390714	-0.0426008	-0.0640679	-0.036046	-0.0244486	-0.0209659	-0.0154685	-0.00963949	-0.0213693
Mean of ΔBRET
	WT	T132A	Y135A	Y139A	L181A	A182V	M189A	F205A	R208A	F219A	N220A	L223A	M226A	R286A	Y289A	N309A	E310A	L313A
18:1 LysoPS	-0.0270597	-0.036464	-0.00026958	-0.00308694	-0.0341312	-0.0064598	-0.0232252	-0.00485546	-0.0376065	-0.0318289	-0.0392004	-0.025299	-0.0296267	0.000609282	0.00612894	-0.0044638	-0.00666401	-0.0173101
18:0 LysoPS	-0.0486144	-0.0512169	-0.0117727	-0.0170128	-0.0492573	-0.0184034	-0.0336189	-0.00585246	-0.0554993	-0.0475544	-0.0443265	-0.0469486	-0.044674	-0.0151873	-0.0081999	-0.0233082	-0.0118568	-0.0343626
Normalized ΔBRET
	WT	T132A	Y135A	Y139A	L181A	A182V	M189A	F205A	R208A	F219A	N220A	L223A	M226A	R286A	Y289A	N309A	E310A	L313A
18:1 LysoPS	1	1.34754	0.009962	0.114079	1.26133	0.238724	0.858295	0.179435	1.38976	1.17624	1.44866	0.934932	1.09486	-0.02252	-0.2265	0.164961	0.246271	0.639701
18:0 LysoPS	1	1.05353	0.242164	0.349954	1.01323	0.378559	0.691541	0.120385	1.14162	0.978195	0.911797	0.965734	0.918946	0.312402	0.168672	0.47945	0.243895	0.70684

## Sheet: Fig 2D
Fig 2D. Net cAMP accumulation of CHO cells expressing GPR174 mutants in response to 10 μM LysoPS.
cAMP accumulation (nM)
+ 10 μM 18:1 LysoPS
Mock	WT	R75A	Y79A	Y99A	Y246A	K98A	R156A	K257A	F152A	F250A	Y103A	WT-basal
0.876028	6.45633	1.75445	1.15763	1.15642	2.26961	1.47603	2.47671	3.30164	2.4904	8.11158	1.05977	2.54563
1.05292	7.98722	1.99034	1.24752	1.34224	1.81504	1.31139	2.44419	2.76258	2.47729	9.41907	0.96447	2.0252
1.04451	8.22387	1.54941	1.1834	1.41233	2.0184	1.31473	2.36549	2.69685	1.98474	5.41504	1.03345	2.53214
Net cAMP accumulation (nM)
WT-basal	WT	R75A	Y79A	Y99A	Y246A	K98A	R156A	K257A	F152A	F250A	Y103A
1.55448	5.46518	0.763302	0.16648	0.16527	1.27846	0.48488	1.48556	2.31049	1.49924	7.12043	0.0686214
1.03405	6.99607	0.999188	0.256368	0.351086	0.82389	0.320238	1.45304	1.77143	1.48614	8.42792	-0.026682
1.54099	7.23272	0.55826	0.192244	0.421174	1.02725	0.323582	1.37434	1.7057	0.99359	4.42388	0.0422964

## Sheet: Fig 5E
Fig 5E. Relative intrinsic activity (RAi) plot of GPR34 mutants of the G protein-coupling sites in Gi-dissociation assays.
ΔBRET (baseline-corrected)
Concentration (M)	WT			I89A			R152A			K155A			I156A			F255A			P256A			Y261A			T264A			N267A			M330A			S332A
1e-10	-0.00314481	0.00299319	0.00479619	0.00193906	0.000441058	0.00107606	0.00397603	-0.00810597	-0.00779497	0.0102005	-0.00104148	-0.0124725	-0.00117385	0.00503815	-0.00258585	-0.00701539	0.00681461	-0.00268139	-0.00684313	0.00749287	0.00387887	0.00286783	-0.00898717	-0.00370817	0.00493864	0.00254964	0.00334964	0.00508807	-0.00457693	0.00239707	0.00746764	0.000900636	0.0107966	0.00681942	0.00322942	-0.00757458
1e-09	-0.00467181	0.00586419	0.000247194	0.00614706	0.00484406	0.00442506	0.00565703	-0.00549497	-0.00308697	0.00792052	-0.00150348	-0.00366648	-0.00431785	-0.00400885	-0.00395885	0.00549161	0.00841961	-0.0138924	0.00947587	-0.00890713	0.00283987	0.0112728	0.00216583	-0.00654717	-0.00860536	0.00101164	-0.000626357	0.00527007	0.00738307	-0.00165593	0.00238264	-0.00370536	0.000188636	0.00435142	0.00241342	-0.00913458
1e-08	-0.00208281	0.00630019	0.00138719	-0.00340194	0.00408906	0.00411106	0.00390603	-0.00153597	0.000645034	0.00806052	0.00157852	0.00300352	0.0112861	0.00738415	-0.00763085	-0.000372386	0.00394961	-0.00122839	0.00143487	-0.00483413	0.00576287	0.00780183	0.00137083	-0.00738017	0.00370364	0.000351643	-0.00631936	0.00591607	0.000815074	-0.000695926	-0.00203236	-0.00311436	0.00356564	-0.00158758	0.0137634	-0.00643858
1e-07	-0.00550981	-0.00479981	-0.00372681	-0.00654994	-0.000418942	-0.00545194	0.00768503	-0.00654997	-0.00126097	-0.00151348	-0.00847348	0.00214252	0.00361715	0.00799015	-0.00741185	0.00476661	0.000486614	-0.00240139	0.00514287	-0.0118431	0.00298087	0.00902783	0.00218483	-0.000873167	-0.00370236	-0.0195334	-0.00914936	0.00169007	-0.00458393	-0.00962393	-0.00369036	-0.00306636	0.00191064	0.00360142	-0.00191758	-0.00191458
1e-06	-0.0199268	-0.0133568	-0.0160378	-0.0129389	-0.00646294	-0.0108289	0.01167	-0.00261097	-0.00618397	-0.00698148	-0.0117315	-0.000828481	-0.00470985	-0.00992685	-0.0158429	-0.00341739	-0.0123404	-0.00315039	-0.00711513	-0.0120331	-0.00813213	-0.00156117	0.000207833	-0.0113492	-0.0394314	-0.0521544	-0.0387224	-0.00245693	-0.00553893	-0.00981093	-0.0132254	-0.00992536	-0.00987136	-0.00510858	-0.00844758	-0.0189886
1e-05	-0.0375948	-0.0285028	-0.0362818	-0.0168109	-0.0178229	-0.0195929	0.00455403	0.00143703	-0.000839966	-0.0147715	-0.0196995	-0.00973148	-0.0225379	-0.0165629	-0.0303149	-0.0129254	-0.0274914	-0.0208144	-0.0179221	-0.0322191	-0.0147351	-0.00310117	-0.00337917	-0.00634117	-0.0676994	-0.0705414	-0.0623834	-0.00293693	-0.0102819	-0.0169929	-0.0257404	-0.0186324	-0.0169454	-0.0203126	-0.0244656	-0.0286276
0.0001	-0.0553238	-0.0413058	-0.0550118	-0.0362009	-0.0317539	-0.0415079	-0.00930197	-0.00906797	-0.026958	-0.0247305	-0.0247445	-0.0286275	-0.0345279	-0.0311069	-0.0447809	-0.0344464	-0.0367934	-0.0317814	-0.0330341	-0.0371181	-0.0458771	-0.0151082	-0.0147582	-0.0200442	-0.0719654	-0.0794154	-0.0789224	-0.00896593	-0.0343789	-0.0217059	-0.0429804	-0.0398374	-0.0366264	-0.0415346	-0.0402306	-0.0400446
Emax and EC50 were calculated with a three-parameter logistic function: Y=Bottom + X*(Top-Bottom)/(EC50 + X).
Relative intrinsic activity (RAi) was calculated as [Emax(test)/EC50(test)]/[Emax(WT)/EC50(WT)].
	WT	I89A	R152A	K155A	I156A	F255A	P256A	Y261A	T264A	N267A	M330A	S332A
Emax (Top)	-0.04902	-0.03877	ND	-0.02704	-0.03739	-0.03652	-0.04069	-0.02278	-0.07476	-0.02343	-0.04201	-0.04154
EC50	2.653e-06	8.695e-06	ND	6.486e-06	4.665e-06	7.215e-06	7.196e-06	3.724e-05	7.187e-07	1.019e-05	8.039e-06	5.302e-06
Emax/EC50	-18477.2	-4458.88	ND	-4168.98	-8015.01	-5061.68	-5654.53	-611.708	-104021	-2299.31	-5225.77	-7834.78
RAi	1	0.241318	ND	0.225628	0.433778	0.273942	0.306028	0.033106	5.6297	0.124441	0.282823	0.424024
Log RAi	0	-0.61741	ND	-0.646607	-0.362732	-0.562341	-0.514239	-1.48009	0.750486	-0.905037	-0.548485	-0.37261

## Sheet: FIg 5J
Fig 5J. Basal activity and maximal LysoPS-induced activity of GPR174 mutants in cAMP accumulation assays.
cAMP accumulation (nM)
Concentration (M)	Mock				WT				R53A				F119A				F124A				D128A				D221A				E224A				K225A				N297A
0	0.66033	0.582178	0.441001	0.602902	2.97581	1.9456	3.37567		0.821965	0.74459	0.678018		0.722142	1.34009	1.11559		0.471252	0.369047	0.66009		4.64207	3.02435	2.73573	4.79945	1.44573	1.08991	2.48152		1.15632	0.761238	2.24973	2.72723	0.208181	0.118116	1.16021	0.692147	1.75381	2.49718	4.8131	3.12257
1e-11	0.529632	0.49332	0.443652	0.617424	3.23839	1.50373	2.43689		0.808977	0.646778	0.878378		1.11962	1.74073	1.1124		0.333436	0.291261	0.491945		3.28789	3.19791	3.60558	5.52674	1.34317	1.15842	1.67525		1.00277	1.36869	1.82764	2.09962	0.118484		0.830853	0.510274	1.85406	1.8459	3.76082	2.91053
1e-10	0.65002	0.587622	0.433571	0.501408	2.13205	1.96039	2.16987		0.699194	0.609388	0.577889		1.35808	1.79371	1.53543		0.288636	0.247225	0.537928		5.30949	3.40777	2.95535	5.12088	1.44197	1.2178	2.53737		0.860865	1.179	1.78895	1.51292	0.243402	0.047731	0.924872	0.465811	2.03649	1.91301	4.45076	2.37148
1e-09	0.669224	0.572497	0.464816	0.476794	3.31866	2.25388	2.70138		0.844043	0.647435	0.564816		1.10074	2.2986	1.57891		0.325144	0.284081	0.57235		4.34446	4.99688	3.07905	6.77744	1.40895	1.54673	2.06857		1.39328	1.67393	2.42826	2.35583	0.0552108	0.140284	0.866262	0.509396	2.82166	1.75838	3.89102	3.44275
1e-08	0.616504	0.674513	0.532826	0.521839	4.52017	2.9213	4.12563		1.60849	0.709685	0.915923		1.98113	2.83911	2.68553		0.422555	0.340891	0.673852		7.35776	6.48918	3.8886	8.69138	2.24503	2.64628	2.38852		1.67554	2.93601	2.33678	2.71279	0.34399	0.309743	0.882635	0.768066	4.06156	4.24025	5.83962	6.25024
1e-07	0.701283	0.626767	0.564698	0.659491	6.25108	5.04207	5.54737		2.84557	1.42135	1.18976		2.87051	5.1567	4.53153		0.752995	0.440796	0.833875		7.7583	7.08425	6.04254	8.3513	4.16986	3.30876	5.24028		3.45439	2.55717	3.54729	4.5899	0.664167	0.792601	1.33472	2.39183	5.36531	6.48683	8.17166	7.05943
1e-06	0.663282	0.803382	0.520638	0.669014	5.59437	5.9078	6.25948		2.28993	1.05713	1.09569		3.03811	4.86801	4.28836		0.767262	0.764712	0.705178		8.29584	8.31871	6.40066	9.74162	5.61836	5.35854	6.3847		4.13889	2.93693	2.99187	5.59369	0.431739	0.931581	1.23809	1.50666	6.9637	6.06162	8.80878	6.80152
1e-05	0.529295	0.722142	0.561036	0.592524	5.96002	5.63221	4.97811		2.80198	2.19451	1.6966		3.37966	4.47227	5.06455		1.24882	0.816973	0.712859		10.6084	6.88673	7.40793	10.2936	6.46956	5.18448	6.70929		4.36371	4.49388	4.14928	5.13705	0.66045	1.75918	2.09799	1.8928	7.06711	8.83434	10.1707	8.19989
Minimal and maximal activity were calculated with a three-parameter logistic function: Y=Bottom + X*(Top-Bottom)/(EC50 + X).
Basal activity = Emin(test)-Emin(mock).
LysoPS-induced activity = [Emax(test)-Emin(test)]-[Emax(mock)-Emin(mock)].
	Mock	WT	R53A	F119A	F124A	D128A	D221A	E224A	K225A	N297A
Emin (Bottom)	0.5432	2.422	0.6941	1.327	0.409	4.001	1.634	1.634	0.4411	2.755
Emax (Top)	0.6368	5.805	1.913	4.288	0.8621	8.226	6.092	4.238	1.379	7.775
basal		1.8788	0.1509	0.7838	-0.1342	3.4578	1.0908	1.0908	-0.1021	2.2118
induced		3.2894	1.1253	2.8674	0.3595	4.1314	4.3644	2.5104	0.8443	4.9264

## Sheet: Fig S4A
Fig S4A. Activity of GPR34 induced by 18:1 or 18:0 LysoPS in the Gi-dissociation assay.
Raw data (BRET signal, GFP2/Rluc8)
Concentration (M)	Mock-18:0					WT-18:0					Mock-18:1					WT-18:1
0	0.61139	0.717903	0.686815			0.537127	0.513143	0.491148			0.561888	0.631507	0.634446	0.628868		0.561354	0.573876	0.614762	0.554452	0.589439
1e-10	0.612861	0.716169	0.687826			0.518582	0.497398	0.486453			0.58269	0.65579	0.636686	0.650121		0.567708	0.572406	0.621984	0.554554	0.593988
1e-09	0.618636	0.717961	0.689332			0.519468	0.493408	0.487061			0.582068	0.654425	0.63788	0.643931		0.573412	0.572709	0.616334	0.562064	0.598888
1e-08	0.614332	0.718352	0.683991			0.524641	0.488077	0.482997			0.583584	0.654945	0.639698	0.651908		0.574991	0.571945	0.611812	0.557203	0.579469
1e-07	0.614745	0.717974	0.691053			0.509413	0.480764	0.466087			0.586893	0.650391	0.631618	0.641511		0.565055	0.562685	0.607954	0.555022	0.596087
1e-06	0.615611	0.718716	0.69194			0.496402	0.467338	0.445794			0.590499	0.651699	0.640049	0.64455		0.559789	0.558791	0.598615	0.539935	0.579192
1e-05	0.613593	0.714397	0.688037			0.47185	0.441668	0.437654			0.585187	0.655743	0.63046	0.641454		0.542015	0.546049	0.585929	0.529843	0.569498
ΔBRET (baseline-corrected)
Concentration (M)	Mock-18:0					WT-18:0					Mock-18:1					WT-18:1
1e-10	0.000115893	-0.00308911	-0.00034344			-0.0037445	-0.000944166	0.0101058			0.00396383	0.00744483	-0.0145982	0.00441483		0.00340408	-0.00441992	0.00427208	-0.00284792	0.00159908
1e-09	0.00589123	-0.00129711	0.00116223			-0.00285783	-0.00493417	0.0107142			0.00334183	0.00607983	-0.0134042	-0.00177517		0.00910808	-0.00411692	-0.00137792	0.00466208	0.00649908
1e-08	0.00158689	-0.000906774	-0.00417877			0.0023145	-0.0102648	0.00664983			0.00485783	0.00659983	-0.0115862	0.00620183		0.0106871	-0.00488092	-0.00589992	-0.000198915	-0.0129199
1e-07	0.00200023	-0.00128411	0.00288289			-0.0129132	-0.0175782	-0.0102598			0.00816683	0.00204583	-0.0196662	-0.00419517		0.000751085	-0.0141409	-0.00975792	-0.00237992	0.00369808
1e-06	0.00286589	-0.00054244	0.00376989			-0.0259238	-0.0310045	-0.0305532			0.0117728	0.00335383	-0.0112352	-0.00115617		-0.00451492	-0.0180349	-0.0190969	-0.0174669	-0.0131969
1e-05	0.00084756	-0.00486111	-0.000133107			-0.0504762	-0.0566738	-0.0386925			0.00646083	0.00739783	-0.0208242	-0.00425217		-0.0222889	-0.0307769	-0.0317829	-0.0275589	-0.0228909

## Sheet: Fig S4B
Fig S4B. Expression of GPR34 mutants in HEK293T cells.
Raw data (fluorescence signal)
Mock	WT	T132A	Y135A	Y139A	L181A	A182V	M189A	F205A	R208A	F219A	N220A	L223A	M226A	R286A	Y289A	N309A	E310A	L313A
844	1034	1256	1084.5	1013	1042	1042	1054.5	1096	1072.5	927	1160.5	1013.5	1101.5	994	1063	1056.5	1075.5	1096
874.5	1233	1076.5	1126	1012.5	1019.5	1137.5	1186	1016	1160.5	967.5	1162.5	1054	1128.5	1182	1208.5	1092.5	1005.5	1014
858	1001.5	1002.5	1009.5	945	969	984.5	1084.5	974.5	1103	923	1023	1024	985.5	1008	979	919	1045	1035.5
Normalized data (%WT)
Mock	WT	T132A	Y135A	Y139A	L181A	A182V	M189A	F205A	R208A	F219A	N220A	L223A	M226A	R286A	Y289A	N309A	E310A	L313A
-6.43064	75.9393	172.182	97.8324	66.8353	79.4075	79.4075	84.8266	102.818	92.6301	29.552	130.78	67.052	105.202	58.5983	88.5116	85.6936	93.9306	102.818
6.79191	162.211	94.3642	115.824	66.6185	69.6532	120.809	141.835	68.1358	130.78	47.1098	131.647	84.6098	116.908	140.101	151.59	101.301	63.5838	67.2688
-0.361272	61.8497	62.2832	65.3179	37.3555	47.7601	54.4798	97.8324	50.1445	105.853	27.8179	71.1705	71.604	54.9133	64.6676	52.0954	26.0838	80.7081	76.5896

## Sheet: Fig S4C-E
Fig S4C-E. Concentration-response curves of GPR34 mutants in the Gi-dissociation assay.
18:1 LysoPS
Raw data (BRET signal, GFP2/Rluc8)
Concentration (M)	Mock					WT					T132A					Y135A					Y139A					L181A					A182V					M189A					F205A					R208A
0	0.561888	0.631507	0.634446	0.628868		0.561354	0.573876	0.614762	0.554452	0.589439	0.559301	0.555676	0.617252			0.588097	0.639191	0.636593			0.596098	0.635034	0.609449			0.557315	0.527997	0.611324			0.600952	0.603442	0.611887			0.543768	0.508436	0.552875			0.581833	0.624135	0.650759			0.577004	0.546619	0.589208
1e-10	0.58269	0.65579	0.636686	0.650121		0.567708	0.572406	0.621984	0.554554	0.593988	0.566574	0.564389	0.627937			0.588438	0.636725	0.651865			0.609535	0.623129	0.605174			0.549804	0.540114	0.614023			0.608846	0.609106	0.627522			0.539916	0.522013	0.531759			0.591754	0.616576	0.642424			0.592171	0.547909	0.602912
1e-09	0.582068	0.654425	0.63788	0.643931		0.573412	0.572709	0.616334	0.562064	0.598888	0.572673	0.567133	0.633924			0.597864	0.646369	0.640116			0.602108	0.630501	0.607743			0.55855	0.543549	0.609014			0.615027	0.618831	0.649298			0.538908	0.515352	0.559344			0.585511	0.629175	0.654989			0.586571	0.55719	0.607799
1e-08	0.583584	0.654945	0.639698	0.651908		0.574991	0.571945	0.611812	0.557203	0.579469	0.569414	0.554165	0.629962			0.596324	0.646911	0.651089			0.609536	0.635672	0.613465			0.557596	0.54033	0.609386			0.618119	0.609342	0.651183			0.540551	0.522254	0.557688			0.60144	0.623952	0.651638			0.593468	0.552799	0.609846
1e-07	0.586893	0.650391	0.631618	0.641511		0.565055	0.562685	0.607954	0.555022	0.596087	0.56377	0.556787	0.627838			0.603136	0.626911	0.648245			0.60231	0.626921	0.607367			0.55084	0.533338	0.602622			0.615718	0.601999	0.646367			0.535174	0.521007	0.556818			0.59248	0.623022	0.649148			0.604076	0.547439	0.604828
1e-06	0.590499	0.651699	0.640049	0.64455		0.559789	0.558791	0.598615	0.539935	0.579192	0.543062	0.543026	0.616325			0.594923	0.640419	0.648041			0.603473	0.628532	0.603363			0.543361	0.513619	0.600778			0.607966	0.611324	0.649316			0.537551	0.516416	0.546388			0.589897	0.627676	0.657678			0.580497	0.536469	0.585219
1e-05	0.585187	0.655743	0.63046	0.641454		0.542015	0.546049	0.585929	0.529843	0.569498	0.537253	0.523802	0.591538			0.593991	0.645794	0.643639			0.605308	0.630678	0.599608			0.518809	0.506326	0.577651			0.607701	0.606539	0.634763			0.516831	0.497905	0.525919			0.57887	0.622905	0.651258			0.557276	0.519267	0.563858
ΔBRET (baseline-corrected)
Concentration (M)	Mock					WT					T132A					Y135A					Y139A					L181A					A182V					M189A					F205A					R208A
1e-10	0.00396383	0.00744483	-0.0145982	0.00441483		0.00340408	-0.00441992	0.00427208	-0.00284792	0.00159908	-0.00264569	-0.00120569	0.000766308			-0.00644291	-0.00924991	0.00848809			0.0120124	-0.0133296	-0.00569961			-0.0103588	0.00926916	-0.000148844			-0.00947313	-0.0117031	-0.00173213			-0.00560255	0.0118264	-0.0228666			0.00629687	-0.0111831	-0.0119591			0.00170383	-0.0121732	0.00024083
1e-09	0.00334183	0.00607983	-0.0134042	-0.00177517		0.00910808	-0.00411692	-0.00137792	0.00466208	0.00649908	0.00345331	0.00153831	0.00675331			0.00298309	0.000394087	-0.00326091			0.00458539	-0.00595761	-0.00313061			-0.00161284	0.0127042	-0.00515784			-0.00329213	-0.00197813	0.0200439			-0.00661055	0.00516545	0.00471845			5.38684e-05	0.00141587	0.000605868			-0.00389617	-0.00289217	0.00512783
1e-08	0.00485783	0.00659983	-0.0115862	0.00620183		0.0106871	-0.00488092	-0.00589992	-0.000198915	-0.0129199	0.000194308	-0.0114297	0.00279131			0.00144309	0.000936087	0.00771209			0.0120134	-0.000786606	0.00259139			-0.00256684	0.00948516	-0.00478584			-0.000200129	-0.0114671	0.0219289			-0.00496755	0.0120674	0.00306245			0.0159829	-0.00380713	-0.00274513			0.00300083	-0.00728317	0.00717483
1e-07	0.00816683	0.00204583	-0.0196662	-0.00419517		0.000751085	-0.0141409	-0.00975792	-0.00237992	0.00369808	-0.00544969	-0.00880769	0.000667308			0.00825509	-0.0190639	0.00486809			0.00478739	-0.00953761	-0.00350661			-0.00932284	0.00249316	-0.0115498			-0.00260113	-0.0188101	0.0171129			-0.0103446	0.0108204	0.00219245			0.00702287	-0.00473713	-0.00523513			0.0136088	-0.0126432	0.00215683
1e-06	0.0117728	0.00335383	-0.0112352	-0.00115617		-0.00451492	-0.0180349	-0.0190969	-0.0174669	-0.0131969	-0.0261577	-0.0225687	-0.0108457			4.20868e-05	-0.00555591	0.00466409			0.00595039	-0.00792661	-0.00751061			-0.0168018	-0.0172258	-0.0133938			-0.0103531	-0.00948513	0.0200619			-0.00796755	0.00622945	-0.00823755			0.00443987	-8.31316e-05	0.00329487			-0.00997017	-0.0236132	-0.0174522
1e-05	0.00646083	0.00739783	-0.0208242	-0.00425217		-0.0222889	-0.0307769	-0.0317829	-0.0275589	-0.0228909	-0.0319667	-0.0417927	-0.0356327			-0.000889913	-0.000180913	0.000262087			0.00778539	-0.00578061	-0.0112656			-0.0413538	-0.0245188	-0.0365208			-0.0106181	-0.0142701	0.00550887			-0.0286876	-0.0122816	-0.0287066			-0.00658713	-0.00485413	-0.00312513			-0.0331912	-0.0408152	-0.0388132
18:0 LysoPS
Raw data (BRET signal, GFP2/Rluc8)
Concentration (M)	Mock			WT			T132A			Y135A			Y139A			L181A			A182V			M189A			F205A			R208A			F219A			N220A			L223A			M226A			R286A			Y289A			N309A
0	0.61139	0.717903	0.686815	0.537127	0.513143	0.491148	0.582995	0.598283	0.566364	0.647224	0.587992	0.652617	0.660229	0.651003	0.623966	0.522969	0.587436	0.591232	0.630551	0.616221	0.608377	0.523078	0.601401	0.56701	0.645096	0.650497	0.625469	0.606501	0.580602	0.597946	0.611435	0.574896	0.630756	0.65338	0.604762	0.643325	0.612486	0.597283	0.656889	0.654911	0.594524	0.642934	0.613231	0.587441	0.61497	0.604649	0.594715	0.661859	0.611851
1e-10	0.612861	0.716169	0.687826	0.518582	0.497398	0.486453	0.588619	0.604348	0.570675	0.653671	0.59352	0.649421	0.658171	0.651193	0.622893	0.518938	0.588573	0.59427	0.638379	0.620532	0.60974	0.531922	0.605659	0.577096	0.651356	0.660083	0.630873	0.61035	0.581762	0.59119	0.618601	0.572389	0.631916	0.66279	0.613149	0.644483	0.612508	0.588217	0.657028	0.646154	0.59071	0.650601	0.62563	0.601958	0.614711	0.613217	0.597911	0.660396	0.621715
1e-09	0.618636	0.717961	0.689332	0.519468	0.493408	0.487061	0.592711	0.603623	0.570935	0.648506	0.588222	0.649075	0.659962	0.64807	0.627836	0.505385	0.574099	0.584827	0.633245	0.615362	0.610206	0.520907	0.60214	0.576414	0.652283	0.667663	0.631497	0.611976	0.583388	0.584732	0.606423	0.564172	0.63002	0.66162	0.614961	0.648007	0.609589	0.582549	0.651333	0.644168	0.587843	0.648696	0.632596	0.602737	0.597646	0.605322	0.598641	0.661076	0.624147
1e-08	0.614332	0.718352	0.683991	0.524641	0.488077	0.482997	0.57692	0.602616	0.563409	0.649602	0.587652	0.638808	0.659792	0.636052	0.624038	0.520735	0.575602	0.584181	0.647282	0.620487	0.61122	0.51111	0.598465	0.576875	0.651971	0.668964	0.627844	0.604345	0.579687	0.582537	0.602362	0.550346	0.61401	0.662164	0.611793	0.64354	0.602332	0.580911	0.635901	0.63277	0.590287	0.642588	0.637962	0.580496	0.599256	0.609391	0.601201	0.659593	0.614986
1e-07	0.614745	0.717974	0.691053	0.509413	0.480764	0.466087	0.573996	0.598558	0.556365	0.651201	0.590704	0.635284	0.649032	0.63586	0.622043	0.520814	0.557448	0.574668	0.647428	0.625637	0.608912	0.515322	0.598664	0.572569	0.648544	0.672747	0.625161	0.59533	0.576343	0.575674	0.598263	0.543497	0.608243	0.658859	0.609574	0.652712	0.594584	0.579016	0.638552	0.618359	0.587483	0.639008	0.639333	0.593483	0.605244	0.615551	0.599622	0.657418	0.612479
1e-06	0.615611	0.718716	0.69194	0.496402	0.467338	0.445794	0.551599	0.584354	0.54449	0.653528	0.593456	0.637357	0.654831	0.631587	0.615423	0.496763	0.536064	0.559394	0.634575	0.621479	0.596585	0.504144	0.586803	0.558834	0.645576	0.667567	0.624548	0.570901	0.558678	0.559493	0.583344	0.536392	0.603053	0.647603	0.597189	0.632724	0.589793	0.569024	0.613932	0.602268	0.573558	0.619708	0.616415	0.593499	0.604521	0.616231	0.598887	0.656053	0.59987
1e-05	0.613593	0.714397	0.688037	0.47185	0.441668	0.437654	0.519021	0.563215	0.519509	0.653987	0.58217	0.627913	0.646331	0.628179	0.606487	0.47218	0.515586	0.545671	0.621536	0.614533	0.580934	0.485417	0.573334	0.539984	0.644057	0.666857	0.619226	0.542298	0.538183	0.527624	0.552972	0.512596	0.583099	0.612694	0.568983	0.607681	0.561579	0.55179	0.58301	0.577632	0.563315	0.601632	0.619162	0.579052	0.599849	0.605076	0.59689	0.644011	0.587088
ΔBRET (baseline-corrected)
Concentration (M)	Mock			WT			T132A			Y135A			Y139A			L181A			A182V			M189A			F205A			R208A			F219A			N220A			L223A			M226A			R286A			Y289A			N309A
1e-10	0.000116057	-0.00308894	-0.000343943	-0.00374408	-0.000944076	0.0101059	0.00303939	0.00348039	0.00172639	0.00259533	0.00167633	-0.00704767	-0.00100379	0.00124421	-1.87948e-05	0.00277835	0.00794635	0.00984735	0.00213992	-0.00137708	-0.00432508	0.00614312	0.00155712	0.00738512	-0.00261846	0.000707539	-0.00347446	0.00733105	0.00464205	-0.00327395	0.0157516	0.00607861	0.00974561	0.00245319	0.00143019	-0.00579881	0.0098331	0.000745098	0.0099501	-0.00350101	0.00144199	0.012923	0.00307141	0.00518941	-0.00958659	0.0054501	7.8104e-05	-0.0045809	0.0143305
1e-09	0.00589106	-0.00129694	0.00116206	-0.00285808	-0.00493408	0.0107139	0.00713139	0.00275539	0.00198639	-0.00256967	-0.00362167	-0.00739367	0.000787205	-0.00187879	0.00492421	-0.0107746	-0.00652765	0.000404355	-0.00299408	-0.00654708	-0.00385908	-0.00487188	-0.00196188	0.00670312	-0.00169146	0.00828754	-0.00285046	0.00895705	0.00626805	-0.00973195	0.00357361	-0.00213839	0.00784961	0.00128319	0.00324219	-0.00227481	0.0069141	-0.0049229	0.0042551	-0.00548701	-0.00142501	0.011018	0.0100374	0.00596841	-0.0266516	-0.0024449	0.000808104	-0.0039009	0.0167625
1e-08	0.00158706	-0.000905943	-0.00417894	0.00231492	-0.0102651	0.00664992	-0.00865961	0.00174839	-0.00553961	-0.00147367	-0.00419167	-0.0176607	0.000617205	-0.0138968	0.00112621	0.00457535	-0.00502465	-0.000241645	0.0110429	-0.00142208	-0.00284508	-0.0146689	-0.00563688	0.00716412	-0.00200346	0.00958854	-0.00650346	0.00132605	0.00256705	-0.0119269	-0.000487392	-0.0159644	-0.00816039	0.00182719	7.41894e-05	-0.00674181	-0.000342902	-0.0065609	-0.0111769	-0.016885	0.00101899	0.00490999	0.0154034	-0.0162726	-0.0250416	0.0016241	0.0033681	-0.0053839	0.00760148
1e-07	0.00200006	-0.00128394	0.00288306	-0.0129131	-0.0175781	-0.0102601	-0.0115836	-0.00230961	-0.0125836	0.000125334	-0.00113967	-0.0211847	-0.0101428	-0.0140888	-0.000868795	0.00465435	-0.0231786	-0.00975465	0.0111889	0.00372792	-0.00515308	-0.0104569	-0.00543788	0.00285812	-0.00543046	0.0133715	-0.00918646	-0.00768895	-0.000776949	-0.0187899	-0.00458639	-0.0228134	-0.0139274	-0.00147781	-0.00214481	0.00243019	-0.0080909	-0.0084559	-0.0085259	-0.031296	-0.00178501	0.00132999	0.0167744	-0.00328559	-0.0190536	0.0077841	0.0017891	-0.0075589	0.00509448
1e-06	0.00286606	-0.000541943	0.00377006	-0.0259241	-0.0310041	-0.0305531	-0.0339806	-0.0165136	-0.0244586	0.00245233	0.00161233	-0.0191117	-0.00434379	-0.0183618	-0.00748879	-0.0193966	-0.0445626	-0.0250286	-0.00166408	-0.000430076	-0.0174801	-0.0216349	-0.0172989	-0.0108769	-0.00839846	0.00819154	-0.00979946	-0.0321179	-0.0184419	-0.0349709	-0.0195054	-0.0299184	-0.0191174	-0.0127338	-0.0145298	-0.0175578	-0.0128819	-0.0184479	-0.0331459	-0.047387	-0.01571	-0.01797	-0.00614359	-0.00326959	-0.0197766	0.0084641	0.0010541	-0.0089239	-0.00751452
1e-05	0.000848057	-0.00486094	-0.000132943	-0.0504761	-0.0566741	-0.0386931	-0.0665586	-0.0376526	-0.0494396	0.00291133	-0.00967367	-0.0285557	-0.0128438	-0.0217698	-0.0164248	-0.0439796	-0.0650406	-0.0387516	-0.0147031	-0.00737608	-0.0331311	-0.0403619	-0.0307679	-0.0297269	-0.00991746	0.00748154	-0.0151215	-0.0607209	-0.0389369	-0.0668399	-0.0498774	-0.0537144	-0.0390714	-0.0476428	-0.0427358	-0.0426008	-0.0410959	-0.0356819	-0.0640679	-0.072023	-0.025953	-0.036046	-0.00339659	-0.0177166	-0.0244486	-0.0026909	-0.000942896	-0.0209659	-0.0202965
[truncated: 8 more columns]

## Sheet: Fig S5A
Fig S5A. Expression of GPR174 mutants in CHO cells.
Raw data (fluorescence signal)
Mock	WT	R75A	Y79A	K98A	Y99A	Y103A	F152A	R156A	Y246A	F250A	K257A
460	759	755	601.5	901.5	556.5	506.5	542.5	922.5	636.5	861.5	623
490.5	758.5	759	618.5	901.5	539	661.5	813	1120	621	1073.5	617.5
534.5	888	933	656.5	1103	616.5	655.5	703.5	1598.5	694	1219	989
Normalized data (%WT)
Mock	WT	R75A	Y79A	K98A	Y99A	Y103A	F152A	R156A	Y246A	F250A	K257A
-11.4068	86.0402	84.7366	34.7094	132.482	20.0435	3.74796	15.4807	139.326	46.1162	119.446	41.7165
-1.46659	85.8772	86.0402	40.2499	132.482	14.34	54.264	103.639	203.694	41.0646	188.539	39.924
12.8734	128.083	142.749	52.6344	198.153	39.598	52.3085	67.9522	359.641	64.8561	235.959	160.999

## Sheet: Fig S5B-D
Fig S5B-D. Concentration-response curves of GPR174 mutants in the cAMP accumulation assay.
cAMP accumulation (nM)
Concentration (M)	Mock			WT			R75A			Y79A			Y99A			Y246A			K98A			R156A			K257A			F152A			F250A			Y103A
0	0.769911	0.882998	0.979658	2.54563	2.0252	2.53214	1.66167	1.83884	1.32915	0.977332	0.951965	0.897749	0.981608	1.03841	1.00052	1.04313	0.989604	0.963292	1.57276	1.33806	1.26088	2.29449	1.92552	2.03707	1.9304	2.03705	2.60793	1.13347	1.19894	1.19235	1.68854	1.98211	1.43652	1.08517	0.966439	1.03969
1e-11	0.768355	0.906887	0.952404	2.59269	2.27725	2.7081	1.84939	1.80193	1.5485	0.992885	0.947553	0.904855	0.905671	0.983478	1.01354	1.02193	0.941345	0.954296	1.46328	1.33829	1.35168	2.6504	1.95823	2.20383	2.35005	2.38962	2.76977	1.18746	1.1514	1.25015	1.64955	1.87431	1.47717	1.00165	0.929407	1.05434
1e-10	0.773726	0.914188	0.941711	2.6929	2.25345	2.83856	1.76114	1.76201	1.40666	0.95914	0.972164	0.958025	0.935651	1.03062	0.96637	0.996594	0.932202	0.961663	1.53359	1.2678	1.32071	2.24891	2.02759	1.86824	2.48505	2.13302	2.81196	1.21826	1.23625	1.25867	1.69734	1.9726	1.53153	1.01987	0.969563	1.02556
1e-09	0.854738	0.946847	0.947058	2.76754	2.11059	2.76444	1.90669	1.71708	1.43031	0.97889	0.966013	0.982162	0.878746	1.02733	1.02214	1.05613	0.945461	0.988262	1.55247	1.36949	1.39425	2.70569	2.05983	2.20861	2.2557	2.36308	2.4723	1.28681	1.21802	1.213	1.67089	2.17507	1.3938	1.04868	0.951575	0.992601
1e-08	0.817176	0.968588	0.963273	2.98051	2.61184	2.91179	1.66952	1.70982	1.38814	0.968885	1.02425	0.94849	0.906618	1.04108	1.0001	1.15143	0.938316	0.98776	1.53207	1.4158	1.35203	2.22436	2.12061	2.22094	2.35906	2.19323	2.56947	1.3099	1.30298	1.30376	1.65503	2.20691	1.42124	1.04741	0.908184	0.982147
1e-07	0.877319	0.979169	0.949242	4.00048	5.19268	4.27567	2.39564	1.83338	1.47713	0.947164	1.0598	0.997082	0.909494	1.02511	1.03596	1.18149	1.10493	1.26673	1.59219	1.37033	1.34095	2.4482	2.25071	2.21208	2.63674	2.29325	2.56311	1.28905	1.30321	1.25026	2.55958	3.30221	2.00349	1.0552	0.966389	0.995018
1e-06	0.853088	1.0138	1.00216	5.38815	6.87065	6.99468	1.87986	1.61978	1.5025	1.00386	1.0427	1.00584	0.974623	1.08372	1.06413	1.48704	1.28474	1.47875	1.67314	1.38504	1.36857	2.27283	2.37432	1.97639	2.49466	2.30483	2.48654	1.39095	1.51339	1.30515	5.31404	6.76113	3.74214	1.05055	0.958499	0.99861
1e-05	0.876028	1.05292	1.04451	6.45633	7.98722	8.22387	1.75445	1.99034	1.54941	1.15763	1.24752	1.1834	1.15642	1.34224	1.41233	2.26961	1.81504	2.0184	1.47603	1.31139	1.31473	2.47671	2.44419	2.36549	3.30164	2.76258	2.69685	2.4904	2.47729	1.98474	8.11158	9.41907	5.41504	1.05977	0.96447	1.03345

## Sheet: Fig S6A
Fig S6A. Concentration-response curves of GPR34 mutants in the Gi-dissociation assay.
Raw data (BRET signal, GFP2/Rluc8)
Concentration (M)	WT			I89A			R152A			K155A			I156A			F255A			P256A			Y261A			T264A			N267A			M330A			S332A
0	0.580592	0.541284	0.58849	0.600341	0.586701	0.620375	0.634504	0.638845	0.644586	0.606977	0.608112	0.592715	0.629458	0.621447	0.638193	0.602724	0.598158	0.620651	0.595472	0.605288	0.61814	0.633104	0.633188	0.633716	0.583435	0.549799	0.556275	0.615638	0.672158	0.616912	0.623439	0.647491	0.609035	0.608456	0.616597	0.639232
1e-10	0.579192	0.546022	0.595031	0.603868	0.58873	0.623039	0.645623	0.637882	0.643934	0.633244	0.623137	0.596309	0.625766	0.623967	0.633089	0.59567	0.604934	0.617931	0.598573	0.622725	0.631963	0.633362	0.621591	0.627398	0.584324	0.548299	0.555575	0.62534	0.672195	0.623923	0.629083	0.646568	0.618008	0.615598	0.620149	0.63198
1e-09	0.577665	0.548893	0.590482	0.608076	0.593133	0.626388	0.647304	0.640493	0.648642	0.630964	0.622675	0.605115	0.622622	0.61492	0.631716	0.608177	0.606539	0.60672	0.614892	0.606325	0.630924	0.641767	0.632744	0.624559	0.57078	0.546761	0.551599	0.625522	0.684155	0.61987	0.623998	0.641962	0.6074	0.61313	0.619333	0.63042
1e-08	0.580254	0.549329	0.591622	0.598527	0.592378	0.626074	0.645553	0.644452	0.652374	0.631104	0.625757	0.611785	0.638226	0.626313	0.628044	0.602313	0.602069	0.619384	0.606851	0.610398	0.633847	0.638296	0.631949	0.623726	0.583089	0.546101	0.545906	0.626168	0.677587	0.62083	0.619583	0.642553	0.610777	0.607191	0.630683	0.633116
1e-07	0.576827	0.538229	0.586508	0.595379	0.58787	0.616511	0.649332	0.639438	0.650468	0.62153	0.615705	0.610924	0.630557	0.626919	0.628263	0.607452	0.598606	0.618211	0.610559	0.603389	0.631065	0.639522	0.632763	0.630233	0.575683	0.526216	0.543076	0.621942	0.672188	0.611902	0.617925	0.642601	0.609122	0.61238	0.615002	0.63764
1e-06	0.56241	0.529672	0.574197	0.58899	0.581826	0.611134	0.653317	0.643377	0.645545	0.616062	0.612447	0.607953	0.62223	0.609002	0.619832	0.599268	0.585779	0.617462	0.598301	0.603199	0.619952	0.628933	0.630786	0.619757	0.539954	0.493595	0.513503	0.617795	0.671233	0.611715	0.60839	0.635742	0.59734	0.60367	0.608472	0.620566
1e-05	0.544742	0.514526	0.553953	0.585118	0.570466	0.60237	0.646201	0.647425	0.650889	0.608272	0.604479	0.59905	0.604402	0.602366	0.60536	0.58976	0.570628	0.599798	0.587494	0.583013	0.613349	0.627393	0.627199	0.624765	0.511686	0.475208	0.489842	0.617315	0.66649	0.604533	0.595875	0.627035	0.590266	0.588466	0.592454	0.610927
0.0001	0.527013	0.501723	0.535223	0.565728	0.556535	0.580455	0.632345	0.63692	0.624771	0.598313	0.599434	0.580154	0.592412	0.587822	0.590894	0.568239	0.561326	0.588831	0.572382	0.578114	0.582207	0.615386	0.61582	0.611062	0.50742	0.466334	0.473303	0.611286	0.642393	0.59982	0.578635	0.60583	0.570585	0.567244	0.576689	0.59951
ΔBRET (baseline-corrected)
Concentration (M)	WT			I89A			R152A			K155A			I156A			F255A			P256A			Y261A			T264A			N267A			M330A			S332A
1e-10	-0.00314481	0.00299319	0.00479619	0.00193906	0.000441058	0.00107606	0.00397603	-0.00810597	-0.00779497	0.0102005	-0.00104148	-0.0124725	-0.00117385	0.00503815	-0.00258585	-0.00701539	0.00681461	-0.00268139	-0.00684313	0.00749287	0.00387887	0.00286783	-0.00898717	-0.00370817	0.00493864	0.00254964	0.00334964	0.00508807	-0.00457693	0.00239707	0.00746764	0.000900636	0.0107966	0.00681942	0.00322942	-0.00757458
1e-09	-0.00467181	0.00586419	0.000247194	0.00614706	0.00484406	0.00442506	0.00565703	-0.00549497	-0.00308697	0.00792052	-0.00150348	-0.00366648	-0.00431785	-0.00400885	-0.00395885	0.00549161	0.00841961	-0.0138924	0.00947587	-0.00890713	0.00283987	0.0112728	0.00216583	-0.00654717	-0.00860536	0.00101164	-0.000626357	0.00527007	0.00738307	-0.00165593	0.00238264	-0.00370536	0.000188636	0.00435142	0.00241342	-0.00913458
1e-08	-0.00208281	0.00630019	0.00138719	-0.00340194	0.00408906	0.00411106	0.00390603	-0.00153597	0.000645034	0.00806052	0.00157852	0.00300352	0.0112861	0.00738415	-0.00763085	-0.000372386	0.00394961	-0.00122839	0.00143487	-0.00483413	0.00576287	0.00780183	0.00137083	-0.00738017	0.00370364	0.000351643	-0.00631936	0.00591607	0.000815074	-0.000695926	-0.00203236	-0.00311436	0.00356564	-0.00158758	0.0137634	-0.00643858
1e-07	-0.00550981	-0.00479981	-0.00372681	-0.00654994	-0.000418942	-0.00545194	0.00768503	-0.00654997	-0.00126097	-0.00151348	-0.00847348	0.00214252	0.00361715	0.00799015	-0.00741185	0.00476661	0.000486614	-0.00240139	0.00514287	-0.0118431	0.00298087	0.00902783	0.00218483	-0.000873167	-0.00370236	-0.0195334	-0.00914936	0.00169007	-0.00458393	-0.00962393	-0.00369036	-0.00306636	0.00191064	0.00360142	-0.00191758	-0.00191458
1e-06	-0.0199268	-0.0133568	-0.0160378	-0.0129389	-0.00646294	-0.0108289	0.01167	-0.00261097	-0.00618397	-0.00698148	-0.0117315	-0.000828481	-0.00470985	-0.00992685	-0.0158429	-0.00341739	-0.0123404	-0.00315039	-0.00711513	-0.0120331	-0.00813213	-0.00156117	0.000207833	-0.0113492	-0.0394314	-0.0521544	-0.0387224	-0.00245693	-0.00553893	-0.00981093	-0.0132254	-0.00992536	-0.00987136	-0.00510858	-0.00844758	-0.0189886
1e-05	-0.0375948	-0.0285028	-0.0362818	-0.0168109	-0.0178229	-0.0195929	0.00455403	0.00143703	-0.000839966	-0.0147715	-0.0196995	-0.00973148	-0.0225379	-0.0165629	-0.0303149	-0.0129254	-0.0274914	-0.0208144	-0.0179221	-0.0322191	-0.0147351	-0.00310117	-0.00337917	-0.00634117	-0.0676994	-0.0705414	-0.0623834	-0.00293693	-0.0102819	-0.0169929	-0.0257404	-0.0186324	-0.0169454	-0.0203126	-0.0244656	-0.0286276
0.0001	-0.0553238	-0.0413058	-0.0550118	-0.0362009	-0.0317539	-0.0415079	-0.00930197	-0.00906797	-0.026958	-0.0247305	-0.0247445	-0.0286275	-0.0345279	-0.0311069	-0.0447809	-0.0344464	-0.0367934	-0.0317814	-0.0330341	-0.0371181	-0.0458771	-0.0151082	-0.0147582	-0.0200442	-0.0719654	-0.0794154	-0.0789224	-0.00896593	-0.0343789	-0.0217059	-0.0429804	-0.0398374	-0.0366264	-0.0415346	-0.0402306	-0.0400446

[truncated: 3 more sheets: Fig S6B, Fig S6F, Fig S6G]
